# Supplementary material for: Medium-Chain Length Fatty Acids Enhance Aβ Degradation by Affecting Insulin-Degrading Enzyme
Source: Cells. 2021 Oct 29;10(11):2941. doi: 10.3390/cells10112941 (PMC8616162; doi:10.3390/cells10112941)
Supplement: Supplementary file 1 [file cells-10-02941-s001.zip]

Archive with 1 entries (1 files):
- cells-1292347-supplementary.pdf
